# Supplementary material for: Vitamin D Analogs Regulate the Vitamin D System and Cell Viability in Ovarian Cancer Cells
Source: Int J Mol Sci. 2021 Dec 24;23(1):172. doi: 10.3390/ijms23010172 (PMC8745402; doi:10.3390/ijms23010172)
Supplement: Supplementary file 1 [file ijms-23-00172-s001.zip]

Archive with 1 entries (1 files):
- ijms-1413220-supplementary.pdf
